# Supplementary material for: COVID-19 Vaccination Intention in Patients with Autoimmune Diseases in Indonesia: An Application of the Integrated Behavioural Model
Source: Trop Med Infect Dis. 2023 Feb 9;8(2):109. doi: 10.3390/tropicalmed8020109 (PMC9967126; doi:10.3390/tropicalmed8020109)
Supplement: Supplementary file 1 [file tropicalmed-08-00109-s001.zip]

Archive with 1 entries (1 files):
- tropicalmed-2128868-supplementary.pdf
